# Supplementary material for: Perception of body movement when real and simulated displacements are combined
Source: PLoS One. 2018 Mar 6;13(3):e0193174. doi: 10.1371/journal.pone.0193174 (PMC5839549; doi:10.1371/journal.pone.0193174)
Supplement: S1 File — Accuracy rate’s data for all the participants (S1 to S11) and mean accuracy rates (and SD) as a function of the direction of passive tilt [Forward (Fw) vs. Backward (Bw)] and the presence (VIB) or absence of vibration (NO-VIB). (XLSX) [file pone.0193174.s001.xlsx]

## Sheet: Feuil1
Id_Participants	Bw_NO-VIB	Fw_NO-VIB	Bw_VIB	Fw_VIB
S1	71.119	77.57	75.2015	82.001
S2	57.282	71.9095	33.088	66.8005
S3	55.91	68.646	16.2161	57.9435
S4	57.54	52.7075	40.4595	89.12
S5	18.8985	63.8465	30.5045	76.9415
S6	81.0015	76.952	70.216	80.2725
S7	59.519	52.2865	24.534	71.54
S8	54.8435	55.443	29.73	44.453
S9	72.5545	81.2365	64.1895	87.616
S10	52.088	60.526	43.027	60.7525
S11	25.0135	27.119	50.489	69.3535
mean	55.07	62.5675	43.4232	71.5267
SD	18.676	15.559	19.4321	13.5814
