# Supplementary material for: Perception of body movement when real and simulated displacements are combined
Source: PLoS One. 2018 Mar 6;13(3):e0193174. doi: 10.1371/journal.pone.0193174 (PMC5839549; doi:10.1371/journal.pone.0193174)
Supplement: S2 File — Movement detection threshold’s data for all the participants (S1 to S11) and mean movement detection thresholds (and SD) as a function of the direction of passive tilt [Forward (Fw) vs. Backward (Bw)] and the presence (VIB) or absence of vibration (NO-VIB). (XLSX) [file pone.0193174.s002.xlsx]

## Sheet: Feuil1
Id_Participants	Bw_NO-VIB	Fw_NO-VIB	Bw_VIB	Fw_VIB
S1	0.0967415	0.0702123	0.0952479	0.0590954
S2	0.132146	0.072506	0.145892	0.0616895
S3	0.103259	0.0573481	0.166727	0.0833947
S4	0.136908	0.139856	0.181935	0.0264248
S5	0.0940639	0.102906	0.154323	0.0708357
S6	0.0790503	0.0782062	0.125822	0.0703651
S7	0.130928	0.122923	0.170885	0.0615647
S8	0.130312	0.0914307	0.160456	0.11236
S9	0.103762	0.0594913	0.141713	0.0331173
S10	0.171509	0.106618	0.180482	0.0969657
S11	0.0944892	0.0876536	0.140103	0.114315
mean	0.115743	0.0899229	0.151235	0.0718299
SD	0.0268295	0.026179	0.0255776	0.0285431
